# Supplementary material for: Novel genetic risk factors influence progression of islet autoimmunity to type 1 diabetes
Source: Sci Rep. 2020 Nov 5;10:19193. doi: 10.1038/s41598-020-75690-6 (PMC7645414; doi:10.1038/s41598-020-75690-6)
Supplement: Supplementary file 1 — Supplementary Table 1. [file 41598_2020_75690_MOESM1_ESM.xlsx]

## Sheet: Suppl Table 1
Supplementary Table 1. Functional mapping of lead SNPs and those in LD (r2>0.6)
rsID	chr	Position	non_effect_allele	effect_allele	MAF	gwasP	HR	r2	IndSigSNP	nearestGene	distance (bp)	Function	CADD	RDB	minChrState	commonChrState
rs111776337	1	150292276	C	T	0.05567	5.23e-08	6.431	1	rs111776337	PRPF3	1648	intergenic	1.306	7	5	5
rs113588371	1	150494961	T	G	0.05765	5.12e-07	5.52	0.720785	rs111776337	LINC00568	4452	intergenic	3.175	5	5	15
rs55900661	2	6948980	G	A	0.06461	8.49e-08	4.612	1	rs55900661	NRIR	19664	intergenic	0.514	5	5	15
rs62105553 *	2	6952462	T	C	0.05765	NA	NA	0.791412	rs55900661	NRIR	16182	intergenic	3.48	5	5	15
rs16865629 *	2	6953404	C	G	0.05765	NA	NA	0.791412	rs55900661	NRIR	15240	intergenic	0.533	5	7	15
rs182064747 *	2	6953727	G	C	0.05865	NA	NA	0.807199	rs55900661	NRIR	14917	intergenic	0.553	6	5	15
rs140363378 *	2	6953934	G	A	0.05865	NA	NA	0.77667	rs55900661	NRIR	14710	intergenic	1.923	5	5	15
rs62105554 *	2	6954060	C	A	0.05865	NA	NA	0.77667	rs55900661	NRIR	14584	intergenic	0.079	5	5	15
rs16865649 *	2	6957922	A	T	0.05268	NA	NA	0.680766	rs55900661	NRIR	10722	intergenic	1.533	7	5	15
rs62105556 *	2	6958479	T	G	0.05368	NA	NA	0.669514	rs55900661	NRIR	10165	intergenic	11.55	5	5	15
rs937908	3	130255375	C	T	0.0497	1.34e-07	4.968	0.849607	rs77967786	COL6A6	23802	intergenic	0.094	7	5	15
rs77967786	3	130313219	G	A	0.05368	5.2e-08	5.571	1	rs77967786	COL6A6	0	UTR3	1.561	7	4	15
rs3925239	3	130320851	C	T	0.05268	5.2e-08	5.571	0.943025	rs77967786	COL6A6	0	intronic	4.697	4	2	15
rs12151883	20	13375051	T	A	0.03777	2.5e-08	6.582	1	rs12151883	TASP1	0	intronic	2.246	7	4	5
rs12151884	20	13375053	T	C	0.03777	2.5e-08	6.582	1	rs12151883	TASP1	0	intronic	0.584	7	4	5
rs2103987	20	13421045	T	C	0.03777	0.000823	2.9	0.695972	rs12151883	TASP1	0	intronic	0.652	7	5	15
MAF: Minor allele frequency
function : fucntional location of SNP
CADD : CADD score which is computed based on 63 annotations. The higher score, the more deleterious the SNP is. 12.37 is the suggested threshold by Kicher et al(ref).
RDB : RegulomeDB score which is the categorical scored from 1a to 7. 1a having the most biological evidence to be a regulatory element.
minChrState : The minimum 15-core chromatin state across 127 tissue/cell type. Value <8 indicate open chromatin
commonChrState : The most common 15-core chromatin state across 127 tissue/cell types. Value <8 indicate open chromatin
* MAF in DAISY control subjects < 0.05, SNPs were excluded from GWAS
