# Supplementary material for: Novel genetic risk factors influence progression of islet autoimmunity to type 1 diabetes
Source: Sci Rep. 2020 Nov 5;10:19193. doi: 10.1038/s41598-020-75690-6 (PMC7645414; doi:10.1038/s41598-020-75690-6)
Supplement: Supplementary file 2 — Supplementary Table 2. [file 41598_2020_75690_MOESM2_ESM.xlsx]

## Sheet: Suppl Table 2
SupplementaryTable 2. eQTL mapping of lead SNPs and those in LD (r2>0.6)
	GWAS results			Functional mapping -- eQTL
SNP	effect allele	HR	P	db *	tissue	gene	testedAllele	P	signed_stats	FDR	alignedDirection	chr	position (bp)	symbol
rs111776337	T	6.431	5.23e-08	eQTLGen	eQTLGen_cis_eQTLs	ENSG00000117362	T	5.9884e-06	-4.5267	0.0170841	-	1	150292276	APH1A
rs111776337	T	6.431	5.23e-08	eQTLGen	eQTLGen_cis_eQTLs	ENSG00000143384	T	2.6118e-06	-4.699	0.00751666	-	1	150292276	MCL1
rs111776337	T	6.431	5.23e-08	eQTLGen	eQTLGen_cis_eQTLs	ENSG00000143387	T	1.7917e-06	-4.7756	0.00531727	-	1	150292276	CTSK
rs111776337	T	6.431	5.23e-08	eQTLGen	eQTLGen_cis_eQTLs	ENSG00000163141	T	5.5688e-07	-5.0054	0.00179936	-	1	150292276	BNIPL
rs111776337	T	6.431	5.23e-08	eQTLGen	eQTLGen_cis_eQTLs	ENSG00000187145	T	2.6893e-23	-9.9435	0	-	1	150292276	MRPS21
rs111776337	T	6.431	5.23e-08	eQTLGen	eQTLGen_cis_eQTLs	ENSG00000197622	T	9.1635e-07	-4.9087	0.00289322	-	1	150292276	CDC42SE1
rs113588371	G	5.52	5.12e-07	eQTLGen	eQTLGen_cis_eQTLs	ENSG00000117362	G	7.7782e-06	-4.4712	0.022059	-	1	150494961	APH1A
rs113588371	G	5.52	5.12e-07	eQTLGen	eQTLGen_cis_eQTLs	ENSG00000187145	G	3.015e-22	-9.7	0	-	1	150494961	MRPS21
rs113588371	G	5.52	5.12e-07	eQTLGen	eQTLGen_cis_eQTLs	ENSG00000197622	G	1.1621e-08	-5.7052	6.42096e-05	-	1	150494961	CDC42SE1
rs55900661	A	4.612	8.49e-08	eQTLGen	eQTLGen_cis_eQTLs	ENSG00000134321	A	5.3646e-06	4.5501	0.0154386	+	2	6948980	RSAD2
rs2103987	C	2.9	0.000823	eQTLGen	eQTLGen_cis_eQTLs	ENSG00000101247	C	1.2873e-40	13.3439	0	+	20	13421045	NDUFAF5
* https://www.eqtlgen.org/cis-eqtls.html (Võsa, U., Claringbould, A., (…), Franke, L.; 2018; Unraveling the polygenic architecture of complex traits using blood eQTL meta-analysis)
