# Supplementary material for: Novel genetic risk factors influence progression of islet autoimmunity to type 1 diabetes
Source: Sci Rep. 2020 Nov 5;10:19193. doi: 10.1038/s41598-020-75690-6 (PMC7645414; doi:10.1038/s41598-020-75690-6)
Supplement: Supplementary file 3 — Supplementary Table 3. [file 41598_2020_75690_MOESM3_ESM.xlsx]

## Sheet: metrics
Supplementary Table 3. Variant calling metrics for 160 DAISY subjects
## htsjdk.samtools.metrics.StringHeader
# CollectVariantCallingMetrics --INPUT Snps.vcf.gz --OUTPUT metrics --DBSNP /gatk_bundle/ftp.broadinstitute.org/bundle/2.8/b37/dbsnp_138.b37.vcf --THREAD_COUNT 10 --TMP_DIR /disk1 --GVCF_INPUT false --VERBOSITY INFO --QUIET false --VALIDATION_STRINGENCY STRICT --COMPRESSION_LEVEL 2 --MAX_RECORDS_IN_RAM 500000 --CREATE_INDEX false --CREATE_MD5_FILE false --GA4GH_CLIENT_SECRETS client_secrets.json …
## htsjdk.samtools.metrics.StringHeader
# Started on: Fri Oct 25 20:50:01 EDT 2019
## METRICS CLASS			picard.vcf.CollectVariantCallingMetrics$VariantCallingDetailMetrics
SAMPLE_ALIAS	HET_HOMVAR_RATIO	PCT_GQ0_VARIANTS	TOTAL_GQ0_VARIANTS	TOTAL_HET_DEPTH	TOTAL_SNPS	NUM_IN_DB_SNP	NOVEL_SNPS	PCT_dbSNP	dbSNP_TITV	NOVEL_TITV	TOTAL_INDEL	NOVEL_INDEL	PCT_dbSNP_INDEL	NUM_IN_dbSNP_INDEL	DBSNP_INS_DEL_RATIO	NOVEL_INS_DEL_RATIO	TOTAL_MULTIALLELIC_SNPS	NUM_IN_dbSNP_MULTIALLELIC	TOTAL_COMPLEX_INDELS	NUM_IN_dbSNP_COMPLEX_INDELS	SNP_REFERENCE_BIAS	NUM_SINGLETONS
108742	1.60191	0.000528	2491	65837803	3670908	3600650	70258	0.980861	2.09797	1.63632	410249	21892	0.946637	388357	0.905046	0.898864	96505	75237	437725	404765	0.507744	45947
108743	1.7443	0.000465	2216	96420325	3695825	3624839	70986	0.980793	2.09913	1.67438	415156	22843	0.944977	392313	0.904811	0.921841	98191	75840	447195	412018	0.507711	48238
108744	1.63624	0.000458	2158	70873893	3654309	3588776	65533	0.982067	2.09709	1.593	409986	21390	0.947827	388596	0.902886	0.910845	96665	74931	441539	407514	0.5073	14865
108987	1.58668	0.000425	1992	81220199	3637319	3570778	66541	0.981706	2.10145	1.59268	407084	21455	0.947296	385629	0.90264	0.894983	96989	74937	440732	406573	0.508715	31776
108745	1.63987	0.00047	2202	63704635	3636729	3575426	61303	0.983143	2.101	1.62382	407942	21133	0.948196	386809	0.902127	0.887549	95324	74312	436322	403676	0.506751	34156
108740	1.65543	0.000491	2318	73364555	3667807	3597112	70695	0.980726	2.10061	1.62719	411342	22191	0.946052	389151	0.906015	0.910218	96935	75032	442476	408577	0.507679	38980
108741	1.66728	0.000483	2281	81982569	3666938	3599100	67838	0.9815	2.10049	1.61882	410659	21819	0.946868	388840	0.906574	0.913779	96937	75035	444006	409757	0.507743	33597
205239	1.61588	0.00054	2534	70869443	3651203	3586622	64581	0.982312	2.10093	1.59862	408423	20873	0.948894	387550	0.904937	0.913199	95419	74157	435135	403039	0.507576	33605
205238	1.62648	0.000528	2476	71689617	3646116	3579165	66951	0.981638	2.09889	1.6053	407676	21254	0.947865	386422	0.906524	0.891935	95604	74254	437271	404540	0.508337	16776
205245	1.58011	0.000539	2518	72707822	3634342	3570846	63496	0.982529	2.10011	1.62228	407140	20926	0.948602	386214	0.904624	0.937951	95024	73890	433883	401940	0.507548	32791
205244	1.67843	0.000519	2442	85430917	3655606	3588058	67548	0.981522	2.09952	1.62843	409486	21381	0.947786	388105	0.907834	0.914316	95714	74635	439230	405601	0.50812	33919
205243	1.54419	0.000534	2490	71163656	3627020	3561226	65794	0.98186	2.10004	1.63271	405405	21023	0.948143	384382	0.90766	0.911008	94776	73580	432723	400853	0.507839	34807
205242	1.64951	0.000518	2458	85246910	3688591	3617680	70911	0.980776	2.10198	1.60837	412527	21881	0.946959	390646	0.909708	0.90601	96817	75014	440964	407453	0.508661	50310
205241	1.52583	0.000491	2283	67363436	3613978	3550473	63505	0.982428	2.09949	1.61112	404656	20618	0.949048	384038	0.909544	0.923321	95181	73903	434220	401673	0.507708	32794
108735	1.55509	0.000465	2186	107548841	3642145	3570962	71183	0.980456	2.10035	1.62881	408385	21842	0.946516	386543	0.904979	0.914621	97231	75136	444512	409741	0.508719	39200
108736	1.62325	0.000473	2254	70033429	3705429	3633952	71477	0.98071	2.09732	1.62166	415518	22251	0.94645	393267	0.905502	0.929501	97702	75876	441224	407643	0.507822	59409
108737	1.56341	0.000484	2260	76879564	3619792	3553071	66721	0.981568	2.09908	1.60731	405755	21547	0.946897	384208	0.903414	0.910026	96073	74444	438598	405044	0.508322	38839
108738	1.72771	0.000516	2465	68580325	3715863	3634399	81464	0.978077	2.09791	1.68672	417017	23061	0.9447	393956	0.906586	0.909656	97017	75365	444119	410187	0.508029	63246
108995	1.66699	0.000412	1949	91746112	3663976	3595613	68363	0.981342	2.09898	1.62229	411317	22137	0.94618	389180	0.907016	0.911163	98294	75655	446685	411698	0.507922	37835
108753	1.63324	0.00043	2024	63806430	3651181	3585088	66093	0.981898	2.10009	1.60178	409838	21779	0.946859	388059	0.903678	0.898117	96569	75085	438437	405137	0.507971	34399
108996	1.62217	0.000456	2149	77131616	3656705	3585586	71119	0.980551	2.10031	1.62606	411213	21950	0.946621	389263	0.906629	0.917198	97331	75357	442575	408409	0.508172	49564
108754	1.65403	0.00044	2088	69090087	3681589	3613760	67829	0.981576	2.1013	1.61918	412979	21866	0.947053	391113	0.904988	0.905534	96748	75135	442408	408541	0.507758	36840
108997	1.58696	0.000424	1996	90689026	3648105	3579993	68112	0.98133	2.10001	1.61326	408142	21710	0.946808	386432	0.906677	0.921409	97298	75215	442774	408203	0.508981	34227
108755	1.63407	0.000443	2111	74623644	3697420	3627047	70373	0.980967	2.10195	1.63421	413702	22453	0.945727	391249	0.907862	0.921852	97936	75833	443336	409261	0.508183	49249
108998	1.66251	0.000426	2000	88553636	3636783	3570329	66454	0.981727	2.09956	1.64094	407995	21699	0.946816	386296	0.908653	0.908275	96904	74883	443993	409422	0.508163	17121
108756	1.65061	0.000404	1910	80338695	3664932	3596743	68189	0.981394	2.09894	1.61963	411496	21933	0.946699	389563	0.905438	0.916215	97711	75588	446144	411476	0.507872	35734
108991	1.65175	0.000436	2066	81721695	3674858	3604880	69978	0.980958	2.09852	1.61356	412867	22205	0.946218	390662	0.906608	0.929695	97806	75512	445358	410399	0.508181	35716
108992	1.65201	0.000399	1889	91617231	3672160	3602918	69242	0.981144	2.09731	1.60269	412405	22131	0.946337	390274	0.90463	0.88654	98418	75808	447007	411949	0.509176	34205
108750	1.75762	0.000482	2336	73718334	3768900	3692920	75980	0.97984	2.09704	1.64637	423555	23849	0.943693	399706	0.906967	0.932658	99183	76772	449192	414298	0.507288	91237
108993	1.68684	0.000421	1990	82309335	3662680	3593727	68953	0.981174	2.09742	1.63632	412079	22321	0.945833	389758	0.903069	0.90501	97325	75301	445201	410247	0.508046	38430
108751	1.6579	0.00043	2031	87235282	3668482	3599824	68658	0.981284	2.10069	1.62143	411671	21891	0.946824	389780	0.906192	0.91121	97272	75297	443827	409309	0.508502	34824
108994	1.5778	0.000392	1839	89766600	3637574	3570297	67277	0.981505	2.10072	1.6188	408808	21859	0.94653	386949	0.902554	0.905754	97699	75353	442414	408127	0.508498	33889
108752	1.57153	0.00045	2105	67057668	3625987	3561702	64285	0.982271	2.09903	1.6242	406305	21121	0.948017	385184	0.904447	0.908639	96236	74596	438256	405182	0.507949	33354
108990	1.54867	0.00041	1920	95452067	3627346	3560148	67198	0.981475	2.09796	1.60811	406632	21622	0.946827	385010	0.905603	0.910577	96998	75102	443241	408407	0.50948	32041
108988	1.55213	0.000435	2032	67690703	3623397	3559569	63828	0.982385	2.1005	1.61697	406749	21339	0.947538	385410	0.909738	0.9068	96983	74962	439183	405701	0.507143	34091
108746	1.60869	0.000471	2214	71297510	3652664	3584922	67742	0.981454	2.09911	1.60867	408415	21394	0.947617	387021	0.904209	0.899494	96618	74913	438485	405620	0.508461	33529
108989	1.66902	0.000424	2012	70914544	3683207	3613381	69826	0.981042	2.10058	1.62721	413738	22420	0.945811	391318	0.9034	0.892782	97881	75686	444979	410793	0.508347	36248
108747	1.56584	0.000436	2041	74622730	3633734	3569200	64534	0.98224	2.1	1.61547	407362	21555	0.947086	385807	0.905756	0.915489	96399	74640	440243	406698	0.508316	22280
108748	1.68541	0.000438	2090	76836272	3700402	3625855	74547	0.979854	2.09822	1.67404	415506	23093	0.944422	392413	0.907037	0.894422	98159	76039	446597	411937	0.507718	50457
108749	1.76015	0.000439	2112	78177163	3737168	3665922	71246	0.980936	2.09841	1.64796	419351	22783	0.945671	396568	0.904023	0.90207	98695	76340	448885	413762	0.507481	51420
108720	1.54442	0.000506	2356	62528510	3619114	3553290	65824	0.981812	2.10071	1.5862	404284	20971	0.948128	383313	0.907077	0.905415	95501	74301	434620	402158	0.508102	34245
108721	1.63996	0.000497	2352	74107520	3681501	3611204	70297	0.980905	2.09883	1.60581	412209	21880	0.94692	390329	0.905085	0.909416	96456	75052	438879	405886	0.508045	46972
108722	1.71725	0.000514	2454	73738019	3710542	3642407	68135	0.981637	2.09978	1.63691	416632	22107	0.946939	394525	0.905817	0.897108	97023	75506	444107	410552	0.506773	48918
108723	1.65346	0.000535	2522	68547842	3666948	3600053	66895	0.981757	2.09815	1.59978	411082	21509	0.947677	389573	0.902528	0.918049	95949	74515	438120	405221	0.507472	34057
108717	1.5666	0.000469	2195	63178952	3637625	3572041	65584	0.981971	2.10022	1.60813	406700	21302	0.947622	385398	0.901951	0.899929	95355	74477	434715	401961	0.507269	14173
108718	1.57403	0.000484	2265	74158817	3635850	3569450	66400	0.981737	2.10035	1.61572	406975	21061	0.94825	385914	0.90833	0.907526	96050	74542	438099	404850	0.507333	34996
108713	1.66591	0.000469	2214	77717330	3667034	3599647	67387	0.981624	2.10069	1.62984	411501	21949	0.946661	389552	0.908081	0.918619	96624	75076	441989	407862	0.50759	36736
108714	1.7326	0.000454	2179	69044798	3734763	3662261	72502	0.980587	2.10133	1.63529	418599	22618	0.945967	395981	0.905633	0.904834	98082	76182	444559	410675	0.508137	27954
108715	1.66131	0.000486	2296	66938690	3669566	3604013	65553	0.982136	2.10152	1.61428	411743	21630	0.947467	390113	0.90325	0.894709	95821	74601	439967	407042	0.507563	20019
108716	1.70451	0.000491	2344	64441560	3717588	3644701	72887	0.980394	2.09844	1.6275	415840	22468	0.94597	393372	0.90675	0.907948	97349	75658	441014	407794	0.508486	57051
108731	1.55886	0.000487	2277	68516164	3633084	3566375	66709	0.981638	2.09854	1.60602	407540	21216	0.947941	386324	0.905073	0.910491	96095	74619	437144	404025	0.508852	33008
108732	1.56767	0.000483	2252	65539991	3620511	3552853	67658	0.981313	2.0984	1.60805	404877	21144	0.947777	383733	0.907781	0.894284	96060	74608	434542	401622	0.507961	34156
108733	1.57707	0.000455	2130	96169796	3632120	3564051	68069	0.981259	2.09697	1.59014	407508	21628	0.946926	385880	0.906004	0.937472	96541	74662	441594	407075	0.50843	33147
108734	1.68848	0.000481	2271	70163614	3665402	3597219	68183	0.981398	2.10229	1.58808	410392	21708	0.947104	388684	0.90314	0.898382	97018	75084	441012	407255	0.508442	36514
108730	1.57712	0.000494	2305	78213602	3619225	3554667	64558	0.982162	2.09901	1.59123	405341	20998	0.948197	384343	0.905471	0.91745	95986	74420	438858	405274	0.508039	32021
108728	1.67093	0.000512	2409	71795906	3657135	3593361	63774	0.982562	2.1022	1.61465	409970	21188	0.948318	388782	0.906514	0.919551	95720	74465	438496	405421	0.506735	33048
108729	1.56255	0.000499	2328	76417608	3623563	3558427	65136	0.982024	2.10296	1.61307	406102	21301	0.947548	384801	0.903542	0.920913	95925	74514	437098	403919	0.508462	32248
108724	1.64714	0.000526	2478	65897120	3663422	3597293	66129	0.981949	2.09836	1.58185	409942	21203	0.948278	388739	0.90563	0.913455	95849	74475	435345	402719	0.508048	34188
108725	1.66007	0.000487	2295	87580866	3658721	3592286	66435	0.981842	2.10095	1.58834	410563	21739	0.947051	388824	0.901033	0.919728	96063	74583	443330	409264	0.508502	33929
108726	1.69019	0.000513	2417	64271251	3661215	3596138	65077	0.982225	2.10042	1.60673	410452	21047	0.948722	389405	0.905457	0.925618	95418	74312	437361	404734	0.50712	35408
108727	1.55795	0.000496	2316	77046559	3628447	3560638	67809	0.981312	2.09893	1.59795	406497	21463	0.9472	385034	0.904892	0.907314	95256	73832	435608	403000	0.508495	34721
108786	1.71772	0.000454	2166	73119826	3703197	3631714	71483	0.980697	2.09925	1.66271	416051	22546	0.94581	393505	0.902948	0.89989	97792	75920	445842	411325	0.507363	46643
108787	1.58167	0.000429	2007	74960962	3631351	3564660	66691	0.981635	2.10213	1.62325	406092	21312	0.947519	384780	0.903617	0.914309	96405	74681	439710	406136	0.508637	34477
108788	1.63131	0.00045	2117	69884244	3650459	3584060	66399	0.981811	2.10066	1.63237	410051	22052	0.946221	387999	0.903645	0.912078	96802	75004	442795	408433	0.507572	16095
108700	1.67869	0.000441	2090	118459876	3671408	3600484	70924	0.980682	2.09896	1.61722	411862	22021	0.946533	389841	0.902944	0.915536	97476	75151	447384	412319	0.508329	37051
108789	1.6026	0.000413	1946	89272287	3650567	3584974	65593	0.982032	2.10186	1.63457	410705	22167	0.946027	388538	0.905364	0.924219	97470	75194	443267	408809	0.507121	49385
108701	1.58655	0.000454	2126	64620162	3643726	3577759	65967	0.981896	2.09847	1.62107	408550	21450	0.947497	387100	0.905911	0.913299	95108	73956	435332	402678	0.507523	32268
108782	1.57269	0.000443	2077	68161562	3637753	3570746	67007	0.98158	2.09771	1.6006	407249	21302	0.947693	385947	0.905488	0.894185	96500	74654	439274	405809	0.507674	36856
108783	1.54605	0.000444	2080	71733709	3634311	3569332	64979	0.982121	2.10059	1.61928	407209	21371	0.947518	385838	0.905787	0.901335	96530	74774	439411	405784	0.508362	31987
108784	2.13652	0.000665	3642	109149907	4279689	4158823	120866	0.971758	2.10223	1.6486	484276	39910	0.917588	444366	0.911984	0.930071	109475	83387	480881	437141	0.507847	442470
108785	1.58781	0.000442	2077	66246736	3651389	3583290	68099	0.98135	2.10092	1.65908	409278	21503	0.947461	387775	0.903377	0.911888	96365	75002	438364	405255	0.508618	39239
108780	1.75666	0.000492	2366	72799632	3739222	3667583	71639	0.980841	2.1023	1.6204	419261	22869	0.945454	396392	0.904815	0.919184	98826	76638	447439	412715	0.508375	57968
108781	1.66362	0.000443	2102	78968028	3678844	3610099	68745	0.981313	2.09814	1.58314	412820	21829	0.947122	390991	0.90418	0.911471	98034	75747	445656	410954	0.508044	35260
205204	1.62731	0.000558	2650	80746689	3686429	3613474	72955	0.98021	2.09906	1.63034	413084	21893	0.947001	391191	0.903939	0.922293	96999	75279	441851	407886	0.508197	57631
205203	1.57135	0.000556	2594	64694428	3624999	3560753	64246	0.982277	2.1008	1.61641	405771	20969	0.948323	384802	0.902126	0.903331	95206	73969	432004	399747	0.508159	34202
205202	1.67874	0.000563	2654	82268328	3663227	3596247	66980	0.981716	2.09673	1.58301	410633	21546	0.94753	389087	0.898272	0.917245	95974	74426	439808	406184	0.50843	35223
205201	1.5463	0.000513	2395	80610216	3623433	3557445	65988	0.981789	2.10296	1.61194	405411	21212	0.947678	384199	0.904625	0.926787	96019	74372	438377	405019	0.50836	32472
108779	1.59543	0.000436	2064	76506265	3673439	3605159	68280	0.981413	2.09962	1.60075	412252	22256	0.946014	389996	0.908545	0.906785	96671	75122	441783	407848	0.508385	19376
108797	1.5437	0.000422	1969	74320873	3616810	3551568	65242	0.981961	2.10256	1.63999	405418	21205	0.947696	384213	0.905658	0.905211	96582	74804	439174	405700	0.50778	33186
108798	1.59031	0.000421	1983	70719444	3659661	3587262	72399	0.980217	2.09884	1.6482	409777	22119	0.946022	387658	0.906752	0.887931	97020	75142	441059	407231	0.508058	42338
108710	2.42701	0.000673	3721	102977578	4326078	4214432	111646	0.974192	2.09867	1.65508	491038	37297	0.924045	453741	0.913018	0.963517	109097	83655	484836	442546	0.506667	434290
108799	1.65862	0.000405	1937	92226004	3707026	3635578	71448	0.980726	2.10048	1.62445	416260	23231	0.944191	393029	0.90398	0.911387	98774	76234	448008	412667	0.509007	30569
108711	1.66276	0.000477	2239	75178084	3646074	3582116	63958	0.982458	2.09974	1.60543	408741	21277	0.947945	387464	0.906464	0.918748	95799	74634	440694	407226	0.508151	33317
108712	1.63648	0.000478	2250	81209273	3648364	3579003	69361	0.980988	2.09755	1.60667	408622	21718	0.946851	386904	0.90594	0.910618	96518	74900	442420	408398	0.508564	33247
108793	1.55617	0.000404	1887	63386134	3623021	3557431	65590	0.981896	2.09974	1.64273	406028	21359	0.947395	384669	0.906067	0.913375	95615	74410	435614	402855	0.5077	34083
108794	1.6793	0.000422	1989	65019270	3662218	3595033	67185	0.981655	2.09844	1.62873	410996	21762	0.947051	389234	0.905982	0.90427	96753	75057	440712	407098	0.507225	40537
108795	1.68753	0.000436	2064	68738784	3679782	3610231	69551	0.981099	2.10099	1.62913	412597	22334	0.94587	390263	0.90427	0.896086	97574	75596	442326	408552	0.508233	36630
108796	1.66003	0.000415	1957	73613201	3660881	3592135	68746	0.981221	2.09706	1.61949	410299	21660	0.947209	388639	0.902677	0.926875	97267	75549	442444	408242	0.508767	34596
108790	1.68313	0.00046	2181	65822308	3677982	3611464	66518	0.981915	2.09823	1.62099	413208	21819	0.947196	391389	0.910072	0.914115	97188	75234	441478	407437	0.507631	39935
205209	1.65035	0.00051	2405	79922011	3663306	3597330	65976	0.98199	2.09771	1.62989	410016	21527	0.947497	388489	0.905124	0.915895	96608	74885	441483	407643	0.508015	17612
108792	1.65195	0.000413	1960	76335396	3678012	3611020	66992	0.981786	2.09684	1.6322	412719	21960	0.946792	390759	0.90723	0.908735	97783	75851	445735	411145	0.50788	32750
205208	1.57442	0.000488	2278	69969704	3628533	3564859	63674	0.982452	2.09965	1.61549	406562	20938	0.9485	385624	0.903855	0.918805	94605	73707	435475	402816	0.507296	15272
205207	1.65768	0.000564	2637	65823450	3634411	3569450	64961	0.982126	2.09649	1.59688	406723	20883	0.948655	385840	0.903043	0.898972	94477	73619	432486	400792	0.50828	34359
205206	1.65383	0.000564	2649	75087602	3646942	3578572	68370	0.981253	2.09889	1.60656	408127	21290	0.947835	386837	0.906286	0.896828	95939	74336	438576	405609	0.507938	18109
205205	1.52389	0.000651	3018	61992811	3612230	3547713	64517	0.982139	2.10129	1.61605	403464	20442	0.949334	383022	0.907015	0.904593	94111	73497	426739	396403	0.508092	18154
205215	1.58019	0.000616	2954	74835519	3731835	3656048	75787	0.979692	2.09557	1.63947	418288	23243	0.944433	395045	0.909962	0.916948	97099	75486	441546	407830	0.507786	95933
205214	1.63995	0.000541	2576	88204065	3702780	3620137	82643	0.977681	2.09971	1.66762	413033	22997	0.944322	390036	0.906232	0.889802	96801	74914	441213	407663	0.509312	56742
205213	1.55003	0.00062	2886	73446386	3619147	3550830	68317	0.981123	2.10275	1.60841	405034	20928	0.94833	384106	0.908099	0.903238	94129	73220	431710	400128	0.50831	36869
205212	1.67766	0.000546	2575	83114016	3663510	3598345	65165	0.982212	2.09735	1.57926	410281	21189	0.948355	389092	0.905194	0.903261	95937	74478	440871	407437	0.507701	15448
205211	1.57587	0.000559	2614	66863732	3636387	3566422	69965	0.98076	2.09975	1.66371	406250	21490	0.947102	384760	0.9082	0.897572	94711	73783	432464	400382	0.508098	42063
205210	1.64493	0.000553	2608	73067524	3662906	3596547	66359	0.981884	2.10082	1.62475	410239	21515	0.947555	388724	0.905258	0.919097	95959	74571	438337	405271	0.508169	35661
108706	1.67432	0.000452	2134	79199750	3667089	3600820	66269	0.981929	2.09764	1.6214	411462	21829	0.946948	389633	0.90429	0.921905	96108	74575	441849	408213	0.507044	16466
108707	1.58789	0.000448	2102	74270086	3640062	3571991	68071	0.9813	2.10317	1.61832	407173	21540	0.947099	385633	0.902172	0.912966	95889	74373	438027	404438	0.507711	33706
108708	1.55211	0.000458	2141	62872090	3631706	3568304	63402	0.982542	2.10042	1.63659	405370	20889	0.948469	384481	0.905503	0.912912	95395	74387	433920	401601	0.507251	35533
108709	1.54144	0.000459	2146	65896128	3636084	3572188	63896	0.982427	2.10113	1.63402	406399	20951	0.948447	385448	0.905206	0.899801	95081	73912	434553	402237	0.507561	33734
108702	1.65197	0.000497	2366	73210466	3702313	3627513	74800	0.979796	2.09722	1.63538	415595	22818	0.945096	392777	0.907268	0.922325	97134	75234	441002	407487	0.507296	61786
108703	1.57739	0.000456	2138	70668157	3638698	3570723	67975	0.981319	2.09889	1.62057	406575	21624	0.946814	384951	0.905528	0.908393	96083	74394	436686	404240	0.50801	21714
108704	1.67517	0.000432	2047	82145425	3675743	3605231	70512	0.980817	2.0994	1.57936	411097	21853	0.946842	389244	0.906134	0.907559	97200	75297	444532	410501	0.508633	37170
108705	1.57421	0.000481	2251	69119022	3634785	3568251	66534	0.981695	2.09969	1.6322	407374	21483	0.947265	385891	0.904431	0.896117	95422	74061	436470	403957	0.508042	34192
108764	1.6929	0.000417	1971	71417746	3666691	3599341	67350	0.981632	2.10101	1.61787	411596	22003	0.946542	389593	0.905613	0.927383	96870	75111	443016	408832	0.507754	41346
108765	1.55233	0.000483	2254	73423683	3621531	3556787	64744	0.982122	2.09989	1.62717	406053	21570	0.946879	384483	0.908777	0.912065	96382	74584	439252	405493	0.507524	35054
108766	1.64389	0.000475	2230	65354753	3646597	3581665	64932	0.982194	2.09992	1.60363	409087	21469	0.94752	387618	0.904476	0.9048	96937	75140	440099	406684	0.507266	19177
108800	1.7385	0.000375	1808	128789165	3740678	3665621	75057	0.979935	2.09925	1.63007	419392	23684	0.943528	395708	0.904502	0.936233	100093	77235	454274	417864	0.50901	30781
108767	1.64856	0.000496	2372	87358685	3707385	3633809	73576	0.980154	2.09931	1.64529	416900	23112	0.944562	393788	0.9051	0.926803	98871	76281	447042	412133	0.507758	66423
108760	1.64819	0.000406	1916	77767116	3656370	3587165	69205	0.981073	2.0993	1.60826	410261	22038	0.946283	388223	0.905838	0.897374	97431	75448	444778	409877	0.508784	36938
108761	1.5561	0.00039	1823	70058802	3629626	3565710	63916	0.98239	2.10107	1.65752	407751	21664	0.94687	386087	0.905972	0.895363	96305	74729	439817	406345	0.507431	33364
108762	1.69105	0.0004	1894	69716158	3670648	3604186	66462	0.981894	2.09715	1.61065	411764	22018	0.946528	389746	0.903931	0.930557	97945	75690	443776	409635	0.508086	34881
108763	1.6962	0.000416	1987	77224522	3707915	3637641	70274	0.981048	2.10022	1.64675	416199	22576	0.945757	393623	0.907319	0.917445	98870	76370	447317	412482	0.507692	40787
205219	1.62594	0.000529	2499	85935691	3668843	3598877	69966	0.98093	2.09737	1.61291	410631	21765	0.946996	388866	0.903966	0.91779	96679	74902	441224	407945	0.508784	51340
205218	1.56772	0.000542	2534	81357428	3634776	3570390	64386	0.982286	2.10053	1.59872	406587	20682	0.949133	385905	0.902669	0.917308	95564	74278	436589	404085	0.508581	33828
205217	1.59876	0.000533	2522	79384226	3676123	3597037	79086	0.978487	2.10075	1.69495	411719	22897	0.944387	388822	0.905122	0.895918	96827	75151	440158	406620	0.508715	56254
205226	1.65904	0.00056	2631	76837397	3654242	3582957	71285	0.980493	2.0986	1.61635	408753	21840	0.946569	386913	0.905225	0.912267	95660	74290	438279	405473	0.509242	41197
205225	1.62784	0.00058	2778	77821101	3725531	3649575	75956	0.979612	2.09767	1.64176	417393	22448	0.946219	394945	0.907716	0.894826	97464	75723	440882	407939	0.508114	77296
205224	1.52534	0.000551	2561	68729811	3612564	3548329	64235	0.982219	2.10286	1.62366	404892	20764	0.948717	384128	0.905359	0.909333	95112	73795	434486	402146	0.508145	31474
205223	1.58446	0.000563	2642	77883294	3644347	3577815	66532	0.981744	2.09886	1.61392	407690	21117	0.948203	386573	0.907044	0.906555	96050	74506	436708	403882	0.507721	35081
205222	1.71057	0.000547	2613	88018995	3713324	3641999	71325	0.980792	2.09965	1.61705	416339	22863	0.945086	393476	0.906561	0.895771	96873	75039	445649	411307	0.508371	24788
205221	1.56479	0.000651	3035	71440957	3623802	3558366	65436	0.981943	2.10098	1.58538	405186	20830	0.948592	384356	0.906329	0.939117	94595	73551	431967	400153	0.508409	33698
205220	1.57479	0.00055	2572	78457073	3631579	3566921	64658	0.982196	2.10231	1.60151	406535	21269	0.947682	385266	0.9019	0.911305	95664	74241	437249	404509	0.508084	33670
108999	2.22738	0.000689	3858	114887396	4379910	4255112	124798	0.971507	2.10147	1.64201	498834	43118	0.913562	455716	0.910991	0.956263	110890	84010	491357	445554	0.507624	524350
108757	1.58693	0.00039	1831	78674928	3636343	3569947	66396	0.981741	2.10037	1.60888	407932	21620	0.947001	386312	0.90633	0.908377	97010	75192	441477	407529	0.507791	32911
108758	1.57934	0.000377	1782	82338022	3662765	3591852	70913	0.98064	2.09673	1.65016	411244	22478	0.945341	388766	0.907352	0.911395	98272	75696	445462	410466	0.508685	42210
108759	1.59267	0.000417	1963	64273526	3651619	3581394	70225	0.980769	2.09907	1.63934	408699	21816	0.946621	386883	0.906607	0.904828	96838	75065	438771	405124	0.508515	37691
108775	1.58443	0.000429	2017	63755261	3647231	3579108	68123	0.981322	2.10132	1.60788	409114	21437	0.947601	387677	0.90708	0.899096	96520	74634	439592	406309	0.508282	40182
108776	1.69182	0.000428	2027	72213196	3678531	3610765	67766	0.981578	2.09996	1.59242	412080	22141	0.94627	389939	0.905516	0.91614	97376	75768	443388	409228	0.50759	43072
108777	1.6752	0.000447	2118	70411881	3676297	3610345	65952	0.98206	2.1003	1.62851	412883	21797	0.947208	391086	0.904337	0.92434	97635	75525	443206	409238	0.507657	36946
108778	1.55457	0.00044	2047	64304870	3613146	3548187	64959	0.982022	2.09971	1.59919	405286	20995	0.948197	384291	0.903081	0.913158	95886	74366	436132	403071	0.507325	32686
108771	1.66271	0.000452	2125	73252290	3650683	3586246	64437	0.982349	2.09908	1.58814	410361	21225	0.948277	389136	0.903573	0.927793	96139	74556	440979	407412	0.508007	34493
108772	1.69553	0.000413	1954	108098991	3659820	3591217	68603	0.981255	2.09788	1.60679	411851	22255	0.945963	389596	0.904891	0.92218	97875	75530	447301	412092	0.508974	19622
108773	1.71264	0.000454	2158	75866748	3685634	3615294	70340	0.980915	2.0979	1.64436	412573	22282	0.945993	390291	0.903543	0.911142	98150	75891	444840	410038	0.508374	36502
108774	1.64836	0.000427	2029	101113720	3678327	3597943	80384	0.978147	2.10177	1.67163	413744	23765	0.942561	389979	0.905543	0.912676	98320	75821	447599	412302	0.507587	55355
108770	1.67026	0.000464	2197	69414820	3679789	3610898	68891	0.981279	2.10074	1.62172	413480	22344	0.945961	391136	0.903829	0.933876	96938	75184	442307	408041	0.506954	40420
205229	1.65999	0.000664	3149	73327064	3693884	3615933	77951	0.978897	2.10114	1.69019	412757	22541	0.945389	390216	0.906925	0.889597	96104	74618	436755	404266	0.50771	57434
205228	1.64462	0.00056	2641	81003476	3665032	3596941	68091	0.981421	2.09951	1.60307	410414	21752	0.947	388662	0.903815	0.891149	96001	74569	441062	407626	0.507898	35399
205227	1.68197	0.000513	2420	78579881	3660604	3592987	67617	0.981528	2.0995	1.61453	410042	21525	0.947505	388517	0.905513	0.915206	96257	74696	440785	407169	0.50833	36633
205237	1.64569	0.000617	2896	65672368	3649274	3585076	64198	0.982408	2.0996	1.62225	408612	20932	0.948773	387680	0.905305	0.917201	94830	73842	433335	401596	0.507229	34698
205236	1.57532	0.000527	2467	79408206	3634719	3568211	66508	0.981702	2.09798	1.59028	405901	20890	0.948534	385011	0.904911	0.90307	95851	74314	437147	404587	0.508455	32457
205235	1.56395	0.0005	2334	76276289	3627652	3561349	66303	0.981723	2.10011	1.62659	406123	20835	0.948698	385288	0.903023	0.902566	95596	74124	436566	403870	0.508732	32242
205234	1.59251	0.000545	2562	63279668	3658548	3584974	73574	0.97989	2.10163	1.65017	408325	21725	0.946795	386600	0.906208	0.910058	94963	74016	433112	401283	0.507983	43426
205233	1.63829	0.000519	2443	65181073	3659042	3593720	65322	0.982148	2.09976	1.6413	409452	21067	0.948548	388385	0.90537	0.911533	95883	74552	435963	403458	0.507465	36102
205232	1.57688	0.000516	2416	65346186	3645425	3577596	67829	0.981393	2.1005	1.63977	406639	21385	0.94741	385254	0.904775	0.904105	95331	74339	433046	400822	0.508343	33820
205231	1.64458	0.000562	2644	68689203	3662584	3600883	61701	0.983154	2.10183	1.61224	410457	20925	0.94902	389532	0.901306	0.914981	94868	74022	435228	402959	0.507779	38501
205230	1.65366	0.00056	2633	85895731	3653251	3583693	69558	0.98096	2.1016	1.60898	409380	21573	0.947303	387807	0.905395	0.9217	96360	74658	440760	407104	0.508013	39877
108805	1.73204	0.000407	1950	110443874	3713015	3640182	72833	0.980384	2.10123	1.65882	416684	22814	0.945249	393870	0.905018	0.932735	99415	76567	452657	416415	0.507398	49350
108807	1.58623	0.000408	1915	63232574	3644337	3579508	64829	0.982211	2.1011	1.60934	409059	21530	0.947367	387529	0.90104	0.911908	96583	74955	437231	404514	0.508466	18031
108808	1.56258	0.000439	2052	67463396	3627170	3559383	67787	0.981311	2.10201	1.64133	406333	21240	0.947728	385093	0.906014	0.905787	96630	74833	438142	404896	0.508695	33020
108801	1.65097	0.000409	1923	102000519	3642629	3575515	67114	0.981575	2.10056	1.60414	408425	22065	0.945975	386360	0.905767	0.912708	97585	75504	444683	409795	0.509152	32392
108768	1.55221	0.000452	2109	70372443	3620599	3557599	63000	0.9826	2.09823	1.62653	405546	21035	0.948132	384511	0.906342	0.904999	95971	74512	437522	404237	0.507009	34214
108802	1.65833	0.000417	1986	86661924	3692889	3622569	70320	0.980958	2.09647	1.64919	414907	22431	0.945937	392476	0.906121	0.912929	98777	76360	447914	412740	0.507719	23166
108769	1.66189	0.000465	2197	64648749	3669155	3600605	68550	0.981317	2.10067	1.60014	410392	21783	0.946921	388609	0.905049	0.920391	96816	75031	439158	405752	0.50843	35885
108803	1.41873	0.000571	2701	71252787	3675869	3598423	77446	0.978931	2.09471	1.68537	413921	22257	0.946229	391664	0.907783	0.963045	97696	75802	439762	406727	0.509121	145642
